# Supplementary material for: Hypoxia During the Consolidation Phase of Distraction Osteogenesis Promotes Bone Regeneration
Source: Front Physiol. 2022 Feb 22;13:804469. doi: 10.3389/fphys.2022.804469 (PMC8905603; doi:10.3389/fphys.2022.804469)
Supplement: Supplementary file 2 [file Table_1.xlsx]

## Sheet: Sheet1
	BMD（mg/cm^3)	BV/TV（%）
Control
A1	194	26
A2	255	36
A3	234	30
Mean	227.667	30.6667
SD	30.9892	5.03322
Group1
B1	345	44
B2	385	45
B3	393	46
Mean	374.333	45
SD	25.7164	1
