# Supplementary material for: Hypoxia During the Consolidation Phase of Distraction Osteogenesis Promotes Bone Regeneration
Source: Front Physiol. 2022 Feb 22;13:804469. doi: 10.3389/fphys.2022.804469 (PMC8905603; doi:10.3389/fphys.2022.804469)
Supplement: Supplementary file 3 [file Table_2.xlsx]

## Sheet: Sheet1
Control	Ultimate load（N）	E-modulus（Gpa)	energy to failure(J/m2)	stiffness(N/mm)	Sample			Group1	Ultimate load（N）	E-modulus（Gpa)	energy to failure(J/m2)	stiffness(N/mm)	Sample
Sham(6W)	175.048	5.502	4799.36	375.515	A6-N			Sham(6W)	152.024	4.484	5529.52	306.044	B3-N
	163.681	4.728	3239.48	322.701	A8-N				154.718	4.494	5677.22	306.702	B6-N
	161.215	6.731	4009.86	459.379	A16-N				156.749	3.323	7104.03	226.817	B14-N
Control(6W)	45.459	2.017	1131.16	105.898	A20			Group1(6W)	76.825	3.621	2471.26	247.126	B3
	41.045	1.135	950.051	77.474	A8				63.22	2.004	3328.71	136.762	B6
	37.242	2.021	891.138	137.925	A16				67.375	2.105	4651.83	175.445	B14
Con/Sham	0.259694	0.366594	0.23569	0.282007				Gro/Sham	0.505348	0.807538	0.446922	0.807485
	0.250762	0.240059	0.293273	0.24008					0.408614	0.445928	0.586327	0.445912
	0.231008	0.300253	0.222237	0.300242					0.429827	0.633464	0.654816	0.773509
Con/Sham(%)	25.97	36.66	23.57	28.2				Con/Sham(%)	50.53	80.75	44.69	80.75
	25.08	24.01	29.33	24.01					40.86	44.59	58.63	44.59
	23.1	30.02	22.22	30.02					42.98	63.35	65.48	77.35
Mean	24.7167	30.23	25.04	27.41				Mean	44.79	62.8967	56.2667	67.5633
SD	1.46909	6.32761	3.77607	3.0819				SD	5.08275	18.0843	10.5946	19.968
