# Supplementary material for: Hypoxia During the Consolidation Phase of Distraction Osteogenesis Promotes Bone Regeneration
Source: Front Physiol. 2022 Feb 22;13:804469. doi: 10.3389/fphys.2022.804469 (PMC8905603; doi:10.3389/fphys.2022.804469)
Supplement: Supplementary file 4 [file Table_3.xlsx]

## Sheet: Sheet1
	HIF					VEGF					RUNX2					Osx					OCN					OPN
Control					Control					Control					Control					Control					Control
2w	0.55	0.48	0.52		2w	0.43	0.37	0.41		2w	0.19	0.17	0.22		2w	0.11	0.16	0.2		2w	0.22	0.19	0.17		2w	0.25	0.21	0.24
4w	0.32	0.38	0.33		4w	0.69	0.65	0.63		4w	0.36	0.29	0.4		4w	0.51	0.45	0.53		4w	0.43	0.41	0.49		4w	0.35	0.39	0.4
6w	0.19	0.12	0.22		6w	0.28	0.24	0.27		6w	0.53	0.51	0.56		6w	0.54	0.62	0.57		6w	0.51	0.52	0.48		6w	0.45	0.4	0.37
Group1					Group1					Group1					Group1					Group1					Group1
2w	0.72	0.85	0.79		2w	0.61	0.69	0.72		2w	0.31	0.42	0.37		2w	0.45	0.41	0.38		2w	0.31	0.33	0.28		2w	0.32	0.35	0.34
4w	0.51	0.59	0.56		4w	0.73	0.81	0.79		4w	0.62	0.73	0.78		4w	0.84	0.77	0.81		4w	0.67	0.55	0.62		4w	0.61	0.56	0.59
6w	0.21	0.17	0.18		6w	0.45	0.38	0.41		6w	0.19	0.25	0.28		6w	0.15	0.2	0.19		6w	0.13	0.25	0.17		6w	0.24	0.27	0.18
