# Supplementary material for: Hypoxia During the Consolidation Phase of Distraction Osteogenesis Promotes Bone Regeneration
Source: Front Physiol. 2022 Feb 22;13:804469. doi: 10.3389/fphys.2022.804469 (PMC8905603; doi:10.3389/fphys.2022.804469)
Supplement: Supplementary file 5 [file Table_4.xlsx]

## Sheet: Sheet1
	Von Kossa(%)							Masson(%)							Goldner(%)							Safranin O(%)
Control				Mean	SD		Control				Mean	SD		Control				Mean	SD		Control				Mean	SD
2w	34.77	29.23	27.66	30.5533	3.73516		2w	28.02	32.31	31.4	30.5767	2.26041		2w	28.78	25.66	24.78	26.4067	2.10194		2w	26.32	27.35	30.78	28.15	1.90664
4w	41.28	43.45	42.09	42.2733	1.09656		4w	33.06	38.92	37.16	36.38	3.00686		4w	44.79	36.23	39.12	40.0467	4.35459		4w	35.19	31.65	37.03	34.6233	2.23263
6w	44.58	49.33	50.25	48.0533	3.04296		6w	41.19	44.46	45.06	43.57	2.08286		6w	47.09	49.11	46.46	47.5533	1.38443		6w	41.94	42.99	45.04	43.3233	1.28733
Group1							Group1							Group1							Group1
2w	42.35	37.62	39.5	39.8233	2.38152		2w	34.6	39.67	38.03	37.4333	2.58713		2w	35.09	40.12	34.06	36.4233	3.24257		2w	36.22	37.11	36.98	36.77	0.392513
4w	59.7	57.21	52.34	56.4167	3.74359		4w	54.27	61.34	59.1	58.2367	3.6132		4w	53.77	57.77	58.02	56.52	2.38485		4w	46.27	57.23	54.19	52.5633	4.61988
6w	28.58	23.98	27.05	26.5367	2.34257		6w	21.97	24.35	24.9	23.74	1.55734		6w	26.12	26.06	25.34	25.84	0.434051		6w	26.37	21.02	21.44	22.9433	2.42908
