# Supplementary material for: Hypoxia During the Consolidation Phase of Distraction Osteogenesis Promotes Bone Regeneration
Source: Front Physiol. 2022 Feb 22;13:804469. doi: 10.3389/fphys.2022.804469 (PMC8905603; doi:10.3389/fphys.2022.804469)
Supplement: Supplementary file 6 [file Table_5.xlsx]

## Sheet: Sheet1
HIF-1α(pg/ml)
	Control							Group1
2w	5.23	2.49	9.85	3.54	6.89	7.21		12.33	21.33	16.25	11.58	15.62	18.15
4w	2.71	5.31	3.66	7.25	4.87	1.89		7.11	3.45	5.69	9.33	6.56	8.14
6w	1.08	6.66	3.29	6.11	2.12	1.15		3.9	4.56	2.33	5.65	2.64	2.12
VEGF(pg/ml)
	Control							Group1
2w	20.95	34.2	19.83	23.55	27.85	26.43		37.7	53.24	59.72	45.63	37.65	41.24
4w	21.65	18.65	25.34	17.44	21.89	16.33		22.77	32.78	23.45	29.82	26.51	23.02
6w	23.89	16.56	19.82	18.76	22.77	20.06		22.95	17.28	24.45	16.51	18.37	21.66
	2W			4W				6W
	control	group1		control	group1			control	group1
HIF	5.23	12.33		2.71	7.11			1.08	3.9
	2.49	21.33		5.31	3.45			6.66	4.56
	9.85	16.25		3.66	5.69			3.29	2.33
	3.54	11.58		7.25	9.33			6.11	5.65
	6.89	15.62		4.87	6.56			2.12	2.64
	7.21	18.15		1.89	8.14			1.15	2.12
MEAN	5.86833	15.8767		4.28167	6.71333			3.40167	3.53333
SD	2.68102	3.63737		1.93862	2.03763			2.45223	1.408
	2W			4W				6W
	control	group1		control	group1			control	group1
VEGF	20.95	37.7		21.65	22.77			23.89	22.95
	34.2	53.24		18.65	32.78			16.56	17.28
	19.83	59.72		25.34	23.45			19.82	24.45
	23.55	45.63		17.44	29.82			18.76	16.51
	27.85	37.65		21.89	26.51			22.77	18.37
	26.43	41.24		16.33	23.02			20.06	21.66
MEAN	25.4683	45.8633		20.2167	26.3917			20.31	20.2033
SD	5.26736	8.96606		3.35778	4.14044			2.66967	3.26337
